# Supplementary material for: Robust elimination of genome-damaged cells safeguards against brain somatic aneuploidy following Knl1 deletion
Source: Nat Commun. 2019 Jun 13;10:2588. doi: 10.1038/s41467-019-10411-w (PMC6565622; doi:10.1038/s41467-019-10411-w)
Supplement: Supplementary file 4 — Source Data [file 41467_2019_10411_MOESM4_ESM.xlsx]

## Sheet: Fig. 1
cortical area (mm2)		CP thickness (um)		postnatal survival (days)		TBR1 cells per 200um		BCL11B cells per 200um		POU3F2 cells per 200um		CUX1 cells per 200um		EOMES cells per 100um						SOX2 cells per 100um
ctrl	cKO	ctrl	cKO	ctrl	cKO	ctrl	cKO	ctrl	cKO	ctrl	cKO	ctrl	cKO	E13.5		E15.5		E16.5		E13.5		E15.5		E16.5
22.7	14.1	1054.8	654.2	>150	14	322	300	110	106	305	176	244	26	ctrl	cKO	ctrl	cKO	ctrl	cKO	ctrl	cKO	ctrl	cKO	ctrl	cKO
20.2	12.6	993.1	701.6	>150	14	356	304	112	72	300	143	201	33	59	55	99	45	63	31	205	217	159	123	148	54
22.7	11.3	972	585	>150	14	372	270	119	100	396	134	166	24	80	48	85	38	66	38.5	244	225	206	115	161	46
18.6		937.1	633	>150	37		325	139	83			213	38	60	65	70	47	65	27	215	172	169	109	106	52
		902.8		>150	40			77				184			59	82	63				232
		897.2		>150	93			121				225			66						190
		871.7		>150	>150
				>150	>150
				>150	>150
				>150	>150
				>150	>150
				>150
				>150
				>150
				>150
				>150
				>150
				>150
				>150
				>150
				>150
				>150
				>150
				>150
				>150

## Sheet: Fig. 2
CC3+CldU+ / CldU+		CC3+EdU+ / EdU+
ctrl	cKO	ctrl	cKO
0.017	0.114	0.029	0.62
0.041	0.188	0.021	0.515
0.074	0.098	0.058	0.604

## Sheet: Fig. 3
Ano3 ddPCR		Eda2r ddPCR		Pvt1 ddPCR		Eomes ddPCR		p53 per 200um		gH2AX per 200um		SOX2+p53+ / p53+	RBFOX3+p53+ / p53+
ctrl	cKO	ctrl	cKO	ctrl	cKO	ctrl	cKO	ctrl	cKO	ctrl	cKO	0.844	0.091
0.039	0.125	0.014	0.093	0.0074	0.0162	1.203	0.485	2	57	8	44	0.912	0.126
0.025	0.128	0.022	0.161	0.0082	0.0192	1.222	0.502	3	61	16	47	0.901	0.052
0.039	0.067	0.044	0.101	0.0084	0.0137	1.348	1.024	7	36	7	45	0.902	0.09
0.047	0.082	0.031	0.083	0.0069	0.009	1.337	1.117
0.045		0.03		0.0087		1.619
0.025		0.021		0.0087		1.647
0.018		0.019		0.0074		1.588

## Sheet: Fig. 4
missegretation (%)		comet tail length (um)
ctrl	cKO	ctrl	cKO
12.5	81.8	39.4	65.9
9.1	83.3	47.9	93.3
0	92.3	18.4	69.4
11.8	76.9	7.7	48.8
		11.9	79.4
		5.9	66.4
		2.8	50
		3	45.4
		45.1	57.2
		3.3	39.1
		5.4	93
		36.8	67.1
		68.4	87.4
		47.3	90.8
		4	84.6
		4.8	66.1
		8.3	71.3
		5.5	53.4
		5.3	80.1
		11.3	74.7
		12	69.8
		4.4	78.7
		16.1	74.2
		4.1	40.7
		13.4
		4.7
		6.7
		7.5
		11.2
		9.6
		8.1
		5.3
		15.1
		4.3
		10.8
		4.8

## Sheet: Fig. 5
cortical area (mm2)			CUX1 cells per 200um			BCL11B cells per 200um
ctrl	cKO	dKO	ctrl	cKO	dKO	ctrl	cKO	dKO
11	7.2	9.3	192	94	121	232	249	292
11.1	7.1	7.8	158	73	138	300	223	241
9.8	7.9	10.5	212	79	178	260	274	328
10.2			245			342
9.5
9.3
10
9.7
11.4
12.2
12

## Sheet: Fig. 6
comet tail length (um)			pyknosis per 200um			gH2AX per 200um
ctrl	cKO	dKO	ctrl	cKO	dKO	ctrl	cKO	dKO
39.4	65.9	46.5	3	347	17	20	33	78
47.9	93.3	95.2	4	323	10	8	48	62
18.4	69.4	86.5	6	316	22	15	45	66
7.7	48.8	47.7	5	321	21	10		79
11.9	79.4	140.3	3			12
5.9	66.4	91.2
2.8	50	39
3	45.4	62.2
45.1	57.2	85.6
3.3	39.1	62.4
5.4	93	109.7
36.8	67.1	74
68.4	87.4	57.7
47.3	90.8	70.3
4	84.6	87.5
4.8	66.1	71.1
8.3	71.3	66.4
5.5	53.4	94.6
5.3	80.1	67.6
11.3	74.7	71.8
12	69.8	71.3
4.4	78.7	49
16.1	74.2	61.8
4.1	40.7	88.1
13.4		83.9
4.7		72.3
6.7
7.5
11.2
9.6
8.1
5.3
15.1
4.3
10.8
4.8

## Sheet: Fig. 7
pyknotic cells per 200um										microglia size (um2)									AIF cells per 400um
E13.5		E15.5		E17.5		P0		P4		ctrl1	ctrl2	ctrl3	cKO1	cKO2	cKO3	dKO1	dKO2	dKO3	ctrl	cKO	dKO
ctrl	cKO	ctrl	cKO	ctrl	cKO	ctrl	cKO	ctrl	cKO	154.6	132.4	213.4	638.5	614.2	954.8	308.1	303.1	354.8	12	75	31
3	90	3	347	0	5	0	0	0	0	111.1	18.4	275.7	545.8	432.8	232.9	169.4	172.6	649.4	4	53	23
1	74	4	323	0	3	0	0	0	0	149.4	340.1	85	734.6	371.6	134.2	207.1	127.8	319.3	10	40	27
2	36	6	316	1	2	0	0	0	0	111.4	242.2	257.2	199.2	1122.5	285.4	276.9	418.1	489	15	35
	56	5	321				0	0	0	120.9	190.9	391.5	471.6	284.3	666.4	457.4	196.7	513.7	9
		3						0		190.4	121.7	212.1	324.4	203.5	1018.1	145.3	291.6	641.7
								0		72.2		223	272.5	958.7	527.6	207.9	202.1	260.7
										57.4		318.1	317.6	197.3	561.5	295.8	332.6	300.8
										118.7		84.5	1177.8	288.1	846.9	238.6	287.5	345.5
										160.9		177.8	255.8	303.2	185.1	281.8	457.5	322.4
										326.7		99.6	446.3	672.4	148.1	134.8	221.1	513.7
										547.4			356.2	356	737.3	191	397.2	371.8
													235.8	413.1	720.4	165.3	236.6	485.9
													337.9	395.3	637.1	231.7	276.4	336.3
													568.5	144.2	430.4	452	114.6	468.9
													234	424.9	942.5	368	172.4	416.5
													276.4	180.9	775.9	43.5	58.6	506
													174.2	326.6	877.7		288.9	492.1
													430.1	506.2	472		678.3	211.3
													240.4	312.2	1170.8			333.2
													479.4	1167.3				589.3
													301.5					354.8
													183.6					512.1
													202.7
													344.4

## Sheet: Fig. 8
chromosome count			postnatal survival (days)
ctrl	cKO	dKO	ctrl	cKO	dKO
40	40	26	>150	14	15
40	39	38	>150	14	16
40	40	29	>150	14	17
40	40	39	>150	37	17
40	40	40	>150	40	18
38	39	56	>150	93	18
40	40	33	>150	>150	18
36	40	40	>150	>150	18
40	40	41	>150	>150	19
40	39	28	>150	>150	19
40	40	37	>150	>150	19
39	40	37	>150		19
40	30	40	>150		20
39		50	>150		26
38		34	>150
38		40	>150
39		31	>150
39		28	>150
40		37	>150
			>150
			>150
			>150
			>150
			>150
			>150

## Sheet: Supp. Fig. 1
cortical area (mm2)
ctrl	Emx1	hGFAP
11.8	4.5	8.7
11.3	4.3	8.2
12.2	5.3	7.2
12.1	5.1
10.3	4.5

## Sheet: Supp. Fig. 2
pHH3 / CldU ratio		pHH3 per section
ctrl	cKO	ctrl	cKO
0.063	0.256	41	56
0.081	0.154	43	57
0.066	0.179	42	69

[truncated: 4 more sheets: Supp. Fig. 3, Supp. Fig. 4, Supp. Fig. 5, Supp. Fig. 6]
